# Supplementary material for: Direct Effects of Capsaicin on Voltage-Dependent Calcium Channels of Mammalian Skeletal Muscle
Source: Biomolecules. 2026 Jan 13;16(1):135. doi: 10.3390/biom16010135 (PMC12839150; doi:10.3390/biom16010135)
Supplement: Supplementary file 1 [file biomolecules-16-00135-s001.zip]

Archive with 1 entries (1 files):
- biomolecules-4063341-supplementary.pdf
